# Supplementary material for: What Is the Real Influence of Climatic and Environmental Factors in the Outbreaks of African Swine Fever?
Source: Animals (Basel). 2022 Mar 19;12(6):781. doi: 10.3390/ani12060781 (PMC8944784; doi:10.3390/ani12060781)
Supplement: Supplementary file 1 [file animals-12-00781-s001.zip]

Archive with 1 entries (1 files):
- animals-1618934-supplementary.ods
