# Supplementary material for: What Is the Real Influence of Climatic and Environmental Factors in the Outbreaks of African Swine Fever?
Source: Animals (Basel). 2022 Mar 19;12(6):781. doi: 10.3390/ani12060781 (PMC8944784; doi:10.3390/ani12060781)
Supplement: Supplementary file 1 [file animals-12-00781-s001.zip › animals-1618934-supplementary.ods]

## Sheet: Sheet1
Outbreak No	Locality No	Locality	County	Confirmation date	Confirmation season	Latitude	Longitude	Altitude (m)	Average annual humidity (RH %)	Average temperature during spring (March-May) (°C)	Average temperature during summer (June-August) (°C)	Average temperature during autumn (September-November) (°C)	Average temperature during winter (December-February)(°C)	Distance from forests (km)	Distance from lakes (km)	Distance from rivers (km)	Total no ASFV infected pigs / locality	Total No ASF outbreaks / locality	Backyard farm - No of ASFV infected pigs / outbreak	Industrial farm - No of ASFV infected pigs / outbreak
1	1	Bucerdea Grânoasă	Alba	10-Feb-2021	Winter	46.202778	23.795	319.97	0.65	11.84	18.72	10.00	-1.00	1.5	7	3	188	1	188	0
2	2	Cetatea de Baltă	Alba	3-Aug-2020	Summer	46.245103	24.179732	354.30	0.66	11.56	18.43	9.66	-1.66	0.8	14	0	35	1	35	0
3	3	Ciuguzel	Alba	21-Jan-2021	Winter	46.288056	23.850833	369.30	0.64	11.53	18.41	9.33	-1.66	0.7	7	7	11	1	11	0
4	4	Cornu	Alba	10-Feb-2021	Winter	46.221111	23.812778	319.97	0.65	11.84	18.72	9.00	-1.33	0.5	9	13	9	1	9	0
5	5	Feneș	Alba	23-Dec-2020	Winter	46.11	23.28	789.06	0.84	9.16	16.40	8.66	-2.33	0.1	10	7.3	3	1	3	0
6	6	Glogoveț	Alba	27-Jul-2020	Summer	46.1478	24.0067	372.67	0.66	11.52	18.41	9.00	-1.66	0.2	4	0.75	3	1	3	0
7	7	Goașele	Alba	25-Jan-2021	Winter	45.774444	23.462222	1031.70	0.97	7.84	15.13	9.66	-1.00	0.05	6.4	1	1	1	1	0
8	8	Gorgan	Alba	30-Mar-2020	Spring	46.091944	24.006111	371.31	0.67	11.57	18.47	9.66	-1.00	0.05	8.5	2.75	8	1	8	0
9	9	Henig	Alba	20-Jan-2021	Winter	46.106667	23.7375	365.54	0.66	11.64	18.60	10.66	-0.66	2.5	15	4	11	1	11	0
10	10	Hațegana	Alba	20-Feb-2021	Winter	46.035278	23.447778	386.77	0.70	11.56	18.64	10.33	-0.66	0.05	7	4	5	1	5	0
11	11	Inuri	Alba	16-Feb-2021	Winter	46.043611	23.454444	386.77	0.70	11.56	18.64	10.33	-1.66	0	7	5	60	1	60	0
12	12	Jidvei	Alba	15-Jul-2020	Summer	46.2253	24.1128	360.95	0.66	11.56	18.42	9.66	-1.66	0.75	11	0	2	1	2	0
13	13	Mihalț	Alba	5-Jan-2021	Winter	46.158056	23.718333	272.82	0.65	12.13	19.07	10.00	-1.00	2	9	0.2	8	1	8	0
14	14	Pâclișa	Alba	23-Dec-2020	Winter	46.045	23.512222	324.91	0.69	11.89	18.90	10.66	-0.66	1.5	10	0.2	15	1	15	0
15	15	Purcăreti	Alba	9-Dec-2020	Winter	45.839444	23.456111	625.56	0.87	10.21	17.37	9.66	-1.00	0	10	1.5	13	1	13	0
16	16	Sântămăria	Alba	7-Aug-2020	Summer	46.244444	24.149167	354.30	0.66	11.56	18.43	9.66	-1.66	0.5	12	0.1	5	1	5	0
17	17	Șpălnaca	Alba	5-Jan-2021	Winter	05.01.2021	46.334444	370.63	0.65	11.49	18.35	10.00	-1.00	0.45	6	7	4	1	4	0
18	18	Șugag	Alba	15-Dec-2020	Winter	45.689444	23.534167	1328.43	1.04	6.09	13.42	10.66	-0.66	0	3	0	9	1	9	0
19	19	Tăuni	Alba	6-Feb-2020	Winter	46.152222	24.130278	372.67	0.66	11.52	18.41	10.00	-1.00	1	17	6	5	1	5	0
20	20	Valea Lungă	Alba	12-Jun-2020	Summer	46.12389	24.02889	372.67	0.66	11.52	18.41	9.66	-1.66	0.25	8	0.3	20	2	11	0
21		Valea Lungă	Alba	17-Jun-2020	Summer	46.116622	24.035046	372.67	0.66	11.52	18.41	9.66	-1.66	0.25	8	0.3	N/A	N/A	9	0
22	21	Veseuș	Alba	14-Aug-2020	Summer	46.2675	24.127778	360.95	0.66	11.56	18.42	9.33	-1.66	0.3	20	2.5	33	2	27	0
23		Veseuș	Alba	19-Aug-2020	Summer	46.278333	24.143889	360.95	0.66	11.56	18.42	9.33	-1.66	0.3	20	2.5	N/A	N/A	6	0
24	22	Aciuța	Arad	4-Jan-2021	Winter	46.284722	22.450556	365.35	0.79	11.46	18.94	10.00	-1.00	0	11	0.5	35	1	35	0
25	23	Almaș	Arad	17-Nov-2020	Autumn	46.2825	22.237222	306.80	0.76	11.76	19.28	10.66	-0.66	1.5	5	0	4	1	4	0
26	24	Belotinț	Arad	18-Dec-2020	Winter	46.039167	21.9225	303.36	0.73	11.79	19.30	10.66	-0.66	0.2	20	0.6	50	1	50	0
27	25	Buteni	Arad	21-Dec-2020	Winter	46.337222	22.109167	211.13	0.76	12.31	19.87	10.66	-0.66	2	14	1	65	3	18	0
28		Buteni	Arad	5-Feb-2021	Winter	46.328056	22.123611	211.13	0.76	12.31	19.87	10.66	-0.66	2	14	1	N/A	N/A	28	0
29		Buteni	Arad	7-Feb-2021	Winter	46.315487	22.154896	211.13	0.76	12.31	19.87	10.66	-0.66	2	14	1	N/A	N/A	19	0
30	26	Bogsig	Arad	30-Dec-2020	Winter	46.424444	21.941667	127.10	0.71	12.77	20.35	11.30	0.33	10	6	0.5	73	4	24	0
31		Bogsig	Arad	7-Jan-2021	Winter	46.419722	21.9475	127.10	0.71	12.77	20.35	11.30	0.33	10	6	0.5	N/A	N/A	15	0
32		Bogsig	Arad	14-Jan-2021	Winter	46.418333	21.942778	127.10	0.71	12.77	20.35	11.30	0.33	10	6	0.5	N/A	N/A	13	0
33		Bogsig	Arad	24-Feb-2021	Winter	46.4175	21.971667	127.10	0.71	12.77	20.35	11.30	0.33	10	6	0.5	N/A	N/A	21	0
34	27	Cristești	Arad	12-Oct-2020	Autumn	46.296389	22.598889	423.19	0.78	11.14	18.56	10.00	-1.00	0	25	5	62	1	62	0
35	28	Gura Văii	Arad	3-Feb-2021	Winter	46.294722	22.400556	365.35	0.79	11.46	18.94	10.00	-1.00	0	9	0.5	33	1	33	0
36	29	Gurahonț	Arad	30-Dec-2020	Winter	46.271389	22.348056	382.03	0.78	11.34	18.85	10.00	-1.00	0.1	3.5	0	218	1	218	0
37	30	Hălmagiu	Arad	17-Dec-2020	Winter	46.2675	22.587778	423.19	0.78	11.14	18.56	10.00	-1.00	1.5	22	0.5	38	1	38	0
38	31	Horia	Arad	28-Jan-2021	Winter	46.211667	21.460278	111.80	0.69	12.86	20.38	11.33	0.33	9	10	8	3	1	3	0
39	32	Ignești	Arad	4-Jan-2021	Winter	46.421389	22.171944	351.60	0.75	11.45	19.04	10.66	-0.66	0.5	15	6	110	1	110	0
40	33	Ineu	Arad	5-Nov-2020	Autumn	46.413056	21.8425	116.12	0.70	12.84	20.44	11.33	0.33	3	1	0	18	1	18	0
41	34	Luguzău	Arad	21-Dec-2020	Winter	46.3375	21.944167	166.13	0.73	12.56	20.14	10.66	0.66	0	7	11	12	1	12	0
42	35	Lupești	Arad	28-Jan-2021	Winter	46.071111	22.217222	260.54	0.74	12.08	19.58	10.66	-0.66	0	27	4.5	6	1	6	0
43	36	Mermești	Arad	5-Feb-2021	Winter	46.310278	22.567222	398.89	0.80	11.26	18.71	10.00	-1.00	0	20	2	14	1	14	0
44	37	Munar	Arad	1-Mar-2021	Spring	46.102222	21.015556	99.54	0.66	12.85	20.33	11.33	0.33	3	22	3.5	21	1	21	0
45	38	Nadăș	Arad	18-Sep-2020	Autumn	46.224167	21.988056	304.42	0.74	11.76	19.31	10.66	-0.66	1.5	4	10	118	2	68	0
46		Nadăș	Arad	21-Sep-2020	Autumn	46.224167	21.975833	304.42	0.74	11.76	19.31	10.66	-0.66	1.5	4	10	N/A	N/A	50	0
47	39	Olari	Arad	4-Jan-2021	Winter	46.384444	21.537222	101.08	0.68	12.91	20.40	11.33	0.33	12	14	7	40	2	16	0
48		Olari	Arad	4-Jan-2021	Winter	46.384167	21.5375	101.08	0.68	12.91	20.40	11.33	0.33	12	14	7	N/A	N/A	24	0
49	40	Pilu	Arad	7-Dec-2020	Winter	46.578333	21.346667	85.92	0.66	12.97	20.51	11.00	0.33	6	5	0	163	2	118	0
50		Pilu	Arad	4-Jan-2021	Winter	46.565	21.360833	85.92	0.66	12.97	20.51	11.00	0.33	6	5	0	N/A	N/A	45	0
51	41	Pleșcuța	Arad	5-Jan-2021	Winter	46.298611	22.424167	365.35	0.79	11.46	18.94	10.00	-1.00	0	9	0.6	19	1	19	0
52	42	Sântana	Arad	13-Jan-2021	Winter	46.3475	21.486667	106.68	0.68	12.81	20.37	11.33	0.33	12	15	10	46	1	46	0
53	43	Satu Mare	Arad	22-Feb-2021	Winter	46.066111	20.964722	99.54	0.66	12.85	20.33	10.33	0.66	6	22.5	0	29	1	29	0
54	44	Secusigiu	Arad	22-Feb-2021	Winter	46.096389	20.984444	99.54	0.66	12.85	20.33	11.33	0.33	4	24	0.1	7	3	1	0
55		Secusigiu	Arad	24-Feb-2021	Winter	46.079722	20.98	99.54	0.66	12.85	20.33	11.33	0.33	4	24	0.1	N/A	N/A	3	0
56		Secusigiu	Arad	25-Feb-2021	Winter	46.096111	20.985278	99.54	0.66	12.85	20.33	11.33	0.33	4	24	0.1	N/A	N/A	3	0
57	45	Șimand	Arad	11-Sep-2020	Autumn	46.439444	21.459167	101.04	0.67	12.87	20.41	11.33	0.33	10	27.5	9	20	1	20	0
58	46	Socodor	Arad	19-Aug-2020	Summer	46.511389	21.441111	90.44	0.67	12.96	20.51	11.33	0.33	8	15	3	550	5	5	0
59		Socodor	Arad	17-Sep-2020	Autumn	46.4975	21.434722	90.44	0.67	12.96	20.51	11.33	0.33	8	15	3	N/A	N/A	8	0
60		Socodor	Arad	21-Sep-2020	Autumn	46.513333	21.444444	90.44	0.67	12.96	20.51	11.33	0.33	8	15	3	N/A	N/A	25	0
61		Socodor	Arad	22-Oct-2020	Autumn	46.498333	21.433889	90.44	0.67	12.96	20.51	11.33	0.33	8	15	3	N/A	N/A	146	0
62		Socodor	Arad	2-Dec-2020	Winter	46.502222	21.440556	90.44	0.67	12.96	20.51	11.33	0.33	8	15	3	N/A	N/A	366	0
63	47	Tauț	Arad	19-Nov-2020	Autumn	46.290278	21.914444	304.42	0.74	11.76	19.31	10.66	-0.66	1	1.5	8	23	2	5	0
64		Tauț	Arad	23-Nov-2020	Autumn	46.246667	21.931667	304.42	0.74	11.76	19.31	10.66	-0.66	1	1.5	8	N/A	N/A	18	0
65	48	Tălagiu	Arad	21-Jan-2021	Winter	46.274444	22.475	365.35	0.79	11.46	18.94	10.00	-1.00	10.00	-1.00	0	5	1	5	0
66	49	Ususău	Arad	17-Nov-2020	Autumn	46.0725	21.806389	213.01	0.72	12.36	19.82	10.66	-0.66	10.66	-0.66	0.4	85	1	85	0
67	50	Bărbătești	Argeș	29-Dec-2020	Winter	44.909167	24.631111	390.23	0.71	11.58	19.13	10.00	-1.00	10.00	-1.00	0	22	1	22	0
68	51	Mățău	Argeș	19-Feb-2021	Winter	45.226111	25.078333	755.89	0.83	9.11	16.55	7.66	-2.66	7.66	-2.66	3	4	1	4	0
69	52	Mușcel	Argeș	23-Feb-2021	Winter	45.190833	25.131667	601.46	0.81	10.05	17.54	8.33	-2.33	8.33	-2.33	0	8	1	8	0
70	53	Poienari	Argeș	21-Jan-2021	Winter	45.0625	24.521667	403.25	0.72	11.53	18.97	8.33	-2.33	8.33	-2.33	0	4	1	4	0
71	54	Răchițele de Sus	Argeș	24-Feb-2021	Winter	44.915278	24.655	390.23	0.71	11.58	19.13	10.00	-1.00	10.00	-1.00	1.25	8	1	8	0
72	55	Frumoasa	Bacău	22-Jan-2021	Winter	46.661389	26.532222	527.91	0.76	9.42	17.16	9.00	-2.00	9.00	-2.00	0	2	1	2	0
73	56	Gioseni	Bacău	27-Jan-2021	Winter	46.436389	26.988611	189.30	0.63	11.57	19.38	10.00	-1.00	10.00	-1.00	1	1	1	1	0
74	57	Adoni	Bihor	9-Feb-2021	Winter	47.434444	22.173056	114.58	0.71	12.53	19.98	10.66	-1.66	10.66	-1.66	0	6	1	6	0
75	58	Alparea	Bihor	27-Jan-2021	Winter	47.032222	22.063889	173.91	0.72	12.30	20.13	10.66	0.33	10.66	0.33	2.25	8	1	8	0
76	59	Birtin	Bihor	10-Feb-2021	Winter	46.991111	22.496944	488.33	0.82	10.48	18.03	9.66	-0.66	9.66	-0.66	0	15	1	15	0
77	60	Buduslău	Bihor	27-Jan-2021	Winter	47.408889	22.258889	153.72	0.71	12.35	19.84	10.66	-0.33	10.66	-0.33	5	5	1	5	0
78	61	Butani	Bihor	9-Feb-2021	Winter	47.018056	22.429722	391.97	0.83	11.03	18.60	10.00	-0.33	10.00	-0.33	0.25	6	1	6	0
79	62	Calea Mare	Bihor	24-Feb-2021	Winter	46.882222	22.081111	233.41	0.71	11.99	19.79	10.66	-0.33	10.66	-0.33	0.4	3	1	3	0
80	63	Cheriu	Bihor	22-Dec-2020	Winter	47.01	22.0275	173.91	0.72	12.30	20.13	10.66	0.33	10.66	0.33	2.5	26	1	26	0
81	64	Cheț	Bihor	27-Jan-2021	Winter	47.414444	22.335556	165.69	0.72	12.27	19.76	10.33	-0.33	10.33	-0.33	5.5	13	1	13	0
82	65	Cordău	Bihor	29-Dec-2020	Winter	46.957778	21.983056	191.93	0.71	12.19	20.06	10.66	0.33	10.66	0.33	0.5	37	1	37	0
83	66	Curtuișeni	Bihor	27-Jan-2021	Winter	47.556111	22.2	125.57	0.71	12.48	19.88	10.66	-0.33	10.66	-0.33	0.55	1	1	1	0
84	67	Galoșpetreu	Bihor	27-Jan-2021	Winter	47.478056	22.220833	114.58	0.71	12.53	19.98	10.66	-0.33	10.66	-0.33	1	5	5	1	0
85		Galoșpetreu	Bihor	27-Jan-2021	Winter	47.51248	22.325974	114.58	0.71	12.53	19.98	10.66	-0.33	10.66	-0.33	1	N/A	N/A	1	0
86		Galoșpetreu	Bihor	2-Feb-2021	Winter	47.425778	22.215369	114.58	0.71	12.53	19.98	10.66	-0.33	10.66	-0.33	1	N/A	N/A	1	0
87		Galoșpetreu	Bihor	4-Feb-2021	Winter	47.215963	22.317458	114.58	0.71	12.53	19.98	10.66	-0.33	10.66	-0.33	1	N/A	N/A	1	0
88		Galoșpetreu	Bihor	4-Feb-2021	Winter	47.332457	22.275489	114.58	0.71	12.53	19.98	10.66	-0.33	10.66	-0.33	1	N/A	N/A	1	0
89	68	Girișu de Criș	Bihor	24-Feb-2021	Winter	47.065	21.760833	101.80	0.68	12.76	20.43	10.66	0.33	12	4	0	7	1	7	0
90	69	Izvoarele	Bihor	9-Feb-2021	Winter	47.399167	22.395	193.26	0.73	12.11	19.56	10.66	-0.33	0.5	7	3.5	4	1	4	0
91	70	Marghita	Bihor	9-Feb-2021	Winter	47.347778	22.35	165.69	0.72	12.27	19.76	10.66	-0.33	0.5	3	0	9	1	9	0
92	71	Santăul Mic	Bihor	4-Feb-2021	Winter	47.143889	21.833611	102.76	0.69	12.63	20.44	10.66	0.33	12	1	2	5	1	5	0
93	72	Săcueni	Bihor	9-Feb-2021	Winter	47.363333	22.109722	139.04	0.70	12.45	20.01	10.66	0.33	1	2.2	0	7	1	7	0
94	73	Sălacea	Bihor	27-Jan-2021	Winter	47.461111	22.288611	125.22	0.71	12.48	19.94	10.66	-0.33	5.5	1.25	0.4	10	3	2	0
95		Sălacea	Bihor	27-Jan-2021	Winter	47.455278	22.308611	125.22	0.71	12.48	19.94	10.66	-0.33	5.5	1.25	0.4	N/A	N/A	6	0
96		Sălacea	Bihor	27-Jan-2021	Winter	47.453056	22.304722	125.22	0.71	12.48	19.94	10.66	-0.33	5.5	1.25	0.4	N/A	N/A	2	0
97	74	Șimian	Bihor	22-Dec-2020	Winter	47.495	22.083056	122.14	0.70	12.51	19.92	10.66	-0.33	1	0	0	27	1	27	0
98	75	Tărian	Bihor	27-Jan-2021	Winter	47.075833	21.775556	101.80	0.68	12.76	20.43	10.66	0.33	12	3	0	60	1	60	0
99	76	Vadu Crișului	Bihor	27-Jan-2021	Winter	46.983889	22.520278	488.33	0.82	10.48	18.03	9.66	-0.66	0.5	4.5	0	12	2	8	0
100		Vadu Crișului	Bihor	2-Feb-2021	Winter	46.983611	22.503333	488.33	0.82	10.48	18.03	9.66	-0.66	0.5	4.5	0	N/A	N/A	4	0
101	77	Valea lui Mihai	Bihor	15-Feb-2021	Winter	47.5575	22.123611	130.50	0.71	12.46	19.87	10.66	-0.33	0	4	0	364	1	364	0
102	78	Beudiu	Bistrița-Năsăud	25-Jan-2021	Winter	47.059444	24.173611	401.23	0.76	10.93	17.75	9.33	-1.66	0.1	9	0.1	6	1	6	0
103	79	Nușeni	Bistrița-Năsăud	8-Jan-2021	Winter	47.101667	24.203611	401.23	0.76	10.93	17.75	9.33	-1.66	0.6	14	7	89	2	86	0
104		Nușeni	Bistrița-Năsăud	8-Feb-2021	Winter	47.099167	24.196944	401.23	0.76	10.93	17.75	9.33	-1.66	0.6	14	7	N/A	N/A	3	0
105	80	Vița	Bistrița-Năsăud	25-Jan-2021	Winter	47.041667	24.141667	401.23	0.76	10.93	17.75	9.33	-1.66	0.2	7	11	3	1	3	0
106	81	Pădureni	Botoșani	8-Feb-2021	Winter	47.615833	26.770556	230.90	0.71	11.13	18.49	10.00	-1.33	0	2.5	4.5	24	1	24	0
107	82	Santa Mare	Botoșani	11-Aug-2020	Summer	47.598889	27.370833	116.06	0.62	11.92	19.51	10.66	-0.66	1	1.5	0.5	1	1	1	0
108	83	Băile	Buzău	12-Feb-2021	Winter	45.29	27.355556	38.47	0.58	12.98	21.12	11.33	0.66	4	0.05	3.5	3	1	3	0
109	84	Boldu	Buzău	17-Feb-2021	Winter	45.315	27.244444	49.46	0.58	12.90	21.03	11.00	0.66	15	0	7	9	1	9	0
110	85	Bordușani	Buzău	13-Jan-2021	Winter	45.106111	26.967222	69.45	0.59	12.82	20.97	12.00	0.33	5	11	0.05	21	1	21	0
111	86	Fulga	Buzău	13-Jan-2021	Winter	45.335833	26.768889	253.41	0.63	11.75	19.77	10.00	-1.33	0.4	20	0.2	2	1	2	0
112	87	Mărăcineni	Buzău	7-Jan-2021	Winter	45.184167	26.807778	289.82	0.69	12.10	19.69	10.00	-0.66	10	1	0.2	1	1	1	0
113	88	Oratia	Buzău	10-Feb-2021	Winter	45.417778	27.046944	245.73	0.63	11.73	19.77	9.66	-1.33	0.1	10	0.6	99	1	99	0
114	89	Padina	Buzău	14-Jan-2021	Winter	44.829167	27.121111	55.10	0.60	12.88	21.14	11.33	-0.66	30	12	22	10	2	8	0
115		Padina	Buzău	28-Dec-2020	Winter	44.8375	27.10306	55.10	0.60	12.88	21.14	11.33	-0.66	30	12	22	N/A	N/A	2	0
116	90	Racovițeni	Buzău	26-Jan-2021	Winter	45.346667	26.892778	291.82	0.62	11.50	19.54	9.66	-1.66	0.4	2	0	2	1	2	0
117	91	Scorțoasa	Buzău	12-Feb-2021	Winter	45.353889	26.6625	379.56	0.68	10.99	18.94	10.00	-1.33	0.6	17	0.8	1	1	1	0
118	92	Ziduri	Buzău	15-Feb-2021	Winter	45.278333	27.070278	79.39	0.59	12.76	20.85	11.00	-0.66	14	4.5	7.3	7	1	7	0
119	93	Zorești	Buzău	10-Feb-2021	Winter	45.165833	26.698333	194.71	0.64	12.12	20.14	11.00	-0.66	2.5	20	1	3	1	3	0
120	94	Sacu	Caraș-Severin	6-Oct-2020	Autumn	45.570556	22.1175	215.68	0.77	12.38	19.82	11.66	1.33	1.5	13	0.4	4	1	4	0
121	95	Modelu	Călărași	21-Jan-2021	Winter	44.216111	27.393333	21.05	0.61	12.82	21.37	12.00	0.33	22	9	0	19908	1	0	19908
122	96	Bonțida	Cluj	24-Dec-2020	Winter	46.915556	23.815	335.96	0.69	11.46	18.25	9.00	-1.66	0.2	7	0	3	1	3	0
123	97	Câmpia Turzii	Cluj	4-Nov-2020	Autumn	46.564167	23.883056	308.70	0.66	11.80	18.57	9.33	-2.00	12	0.5	0	10	3	1	0
124		Câmpia Turzii	Cluj	23-Nov-2020	Autumn	46.535556	23.897778	308.70	0.66	11.80	18.57	9.33	-2.00	12	0.5	0	N/A	N/A	2	0
125		Câmpia Turzii	Cluj	7-Dec-2020	Winter	46.533611	23.875	308.70	0.66	11.80	18.57	9.33	-2.00	12	0.5	0	N/A	N/A	7	0
126	98	Coasta	Cluj	28-Dec-2020	Winter	46.884722	23.851389	335.96	0.69	11.46	18.25	9.00	-1.66	0.3	6	6.5	3	3	1	0
127		Coasta	Cluj	30-Dec-2020	Winter	46.8821	23.79548	335.96	0.69	11.46	18.25	9.00	-1.66	0.3	6	6.5	N/A	N/A	1	0
128		Coasta	Cluj	2-Jan-2021	Winter	46.88372	23.91025	335.96	0.69	11.46	18.25	9.00	-1.66	0.3	6	6.5	N/A	N/A	1	0
129	99	Copăceni	Cluj	24-Sep-2020	Autumn	46.591944	23.745	493.97	0.70	10.68	17.56	8.33	-2.33	10	6	0	114	3	26	0
130	100	Copăceni	Cluj	24-Sep-2020	Autumn	46.597222	23.741667	493.97	0.70	10.68	17.56	8.33	-2.33	10	6	0	N/A	N/A	5	0
131	101	Copăceni	Cluj	2-Oct-2020	Autumn	46.596944	23.741111	493.97	0.70	10.68	17.56	8.33	-2.33	10	6	0	N/A	N/A	83	0
132	100	Dezmir	Cluj	24-Dec-2020	Winter	46.7425	23.718889	380.62	0.69	11.26	18.07	9.00	-2.00	10	6	0	1	1	1	0
133	101	Florești	Cluj	20-Oct-2020	Autumn	46.746944	23.484722	451.05	0.79	10.88	17.80	8.66	-2.33	1	7.5	0	103	7	36	0
134		Florești	Cluj	20-Oct-2020	Autumn	46.748889	23.489444	451.05	0.79	10.88	17.80	8.66	-2.33	1	7.5	0	N/A	N/A	5	0
135		Florești	Cluj	21-Oct-2020	Autumn	46.748056	23.489444	451.05	0.79	10.88	17.80	8.66	-2.33	1	7.5	0	N/A	N/A	24	0
136		Florești	Cluj	29-Oct-2020	Autumn	46.748611	23.489722	451.05	0.79	10.88	17.80	8.66	-2.33	1	7.5	0	N/A	N/A	10	0
137		Florești	Cluj	9-Nov-2020	Autumn	46.748611	23.489722	451.05	0.79	10.88	17.80	8.66	-2.33	1	7.5	0	N/A	N/A	17	0
138		Florești	Cluj	9-Nov-2020	Autumn	46.7475	23.488056	451.05	0.79	10.88	17.80	8.66	-2.33	1	7.5	0	N/A	N/A	3	0
139		Florești	Cluj	11-Nov-2020	Autumn	46.747222	23.484722	451.05	0.79	10.88	17.80	8.66	-2.33	1	7.5	0	N/A	N/A	8	0
140	102	Luna de Jos	Cluj	4-Jan-2021	Winter	46.9375	23.744444	375.32	0.71	11.20	18.03	9.00	-1.66	2.5	9	2.3	13	1	13	0
141	103	Mărtinești	Cluj	21-Dec-2020	Winter	46.67	23.668889	567.74	0.72	10.22	17.13	10.66	0.33	2	0	0.8	5	1	5	0
142	104	Sărădiș	Cluj	21-Dec-2020	Winter	46.710833	23.660556	639.57	0.72	9.76	16.70	7.33	-3.66	0.25	3	1	85	1	85	0
143	105	Turda	Cluj	11-Nov-2020	Autumn	46.563611	23.776667	361.03	0.67	11.46	18.27	7.66	-2.00	6	7	0	166	5	45	0
144		Turda	Cluj	10-Dec-2020	Winter	46.563611	23.776667	361.03	0.67	11.46	18.27	7.66	-2.00	6	7	0	N/A	N/A	29	0
145		Turda	Cluj	10-Dec-2020	Winter	46.563889	23.836667	361.03	0.67	11.46	18.27	7.66	-2.00	6	7	0	N/A	N/A	43	0
146		Turda	Cluj	21-Dec-2020	Winter	46.566389	23.856111	361.03	0.67	11.46	18.27	7.66	-2.00	6	7	0	N/A	N/A	15	0
147		Turda	Cluj	28-Dec-2020	Winter	46.5625	23.841111	361.03	0.67	11.46	18.27	7.66	-2.00	6	7	0	N/A	N/A	34	0
148	106	Urca	Cluj	23-Nov-2020	Autumn	46.547778	23.960278	355.76	0.66	11.48	18.29	7.66	-2.00	2	3	3	2	1	2	0
149	107	Negru Vodă	Constanța	21-Jan-2021	Winter	43.818333	28.290556	126.31	0.70	11.73	20.74	11.66	0.00	20	20	10	14	1	14	0
150	108	Nisipari	Constanța	26-Feb-2021	Winter	44.2625	28.401667	51.64	0.63	12.12	21.11	12.33	0.33	9	12	3	3	1	3	0
151	109	Traian	Constanța	23-Feb-2021	Winter	44.498056	28.708333	46.54	0.60	12.09	21.13	12.00	0.33	4.5	2	2.5	21	1	21	0
152	110	Cernat	Covasna	22-Feb-2021	Winter	45.966111	26.025556	723.36	0.78	8.77	16.37	8.00	-3.00	0	11	7	48	3	38	0
153		Cernat	Covasna	25-Feb-2021	Winter	45.952222	26.028333	723.36	0.78	8.77	16.37	8.00	-3.00	0	11	7	N/A	N/A	2	0
154		Cernat	Covasna	1-Mar-2021	Spring	45.951944	26.03	723.36	0.78	8.77	16.37	8.00	-3.00	0	11	7	N/A	N/A	8	0
155	111	Brezoaele	Dâmbovița	7-Jan-2021	Winter	44.550556	25.791389	119.48	0.66	12.94	20.92	10.66	-0.66	8	9	0	27	1	27	0
156	112	Găești	Dâmbovița	1-Feb-2021	Winter	44.715278	25.338611	187.50	0.67	12.63	20.41	11.00	-0.66	2	15	0.5	5	2	4	0
157		Găești	Dâmbovița	5-Feb-2021	Winter	44.717778	25.298333	187.50	0.67	12.63	20.41	11.00	-0.66	2	15	0.5	N/A	N/A	1	0
158	113	Gura Foii	Dâmbovița	22-Dec-2020	Winter	44.739444	25.281111	218.98	0.67	12.43	20.18	10.66	-0.66	0.2	18	0	34	1	34	0
159	114	Daneți	Dolj	2-Feb-2021	Winter	43.973889	24.0525	107.92	0.67	13.75	21.66	12.00	0.00	5	3.5	4	3	1	3	0
160	115	Godeni	Dolj	28-Jan-2021	Winter	44.547778	23.736944	207.62	0.68	12.92	20.68	8.66	-2.33	0.15	14	0.15	113	1	113	0
161	116	Mârșani	Dolj	2-Feb-2021	Winter	44.0075	24.022222	99.15	0.67	13.75	21.76	12.33	0.00	2	2.2	4.6	4	1	4	0
162	117	Tatomirești	Dolj	10-Feb-2021	Winter	44.516389	23.597778	162.79	0.68	13.19	20.96	11.66	0.00	0.5	19	1.5	12	1	12	0
163	118	Malu Alb	Galați	9-Feb-2021	Winter	45.802778	27.467222	54.71	0.57	12.84	20.91	11.00	-0.50	2	9	0.05	2	1	2	0
164	119	Bolintin-Deal	Giurgiu	23-Nov-2020	Autumn	44.458611	25.808333	100.63	0.67	13.07	21.09	11.66	0.00	0	2	1	89	1	89	0
165	120	Buturugeni	Giurgiu	25-Feb-2021	Winter	44.367778	25.834444	92.63	0.67	13.09	21.15	11.66	0.00	2	2	1.25	59	1	59	0
166	121	Daia	Giurgiu	21-Jan-2021	Winter	43.996667	25.980278	71.49	0.67	13.11	21.31	12.00	0.00	3	1.25	0	157	1	157	0
167	122	Gogoșari	Giurgiu	20-Jan-2021	Winter	43.86	25.715	76.37	0.66	13.24	21.38	12.33	0.00	14	0	15	85	1	85	0
168	123	Gostinu	Giurgiu	17-Feb-2021	Winter	43.996667	26.107778	16.71	0.67	13.41	21.62	12.66	1.50	0.4	11	0.6	4	1	4	0
169	124	Novaci	Giurgiu	8-Jan-2021	Winter	44.300833	25.976389	83.54	0.67	13.11	21.20	12.00	0.00	2.5	4	0.6	2	1	2	0
170	125	Mihăilești	Giurgiu	15-Jan-2021	Winter	44.316389	25.945278	83.54	0.67	13.11	21.20	12.00	0.00	6	0	1	48	1	48	0
171	126	Zorile	Giurgiu	1-Mar-2021	Spring	44.376667	25.803889	95.80	0.67	13.04	21.11	11.66	0.00	2	0.8	0.9	7	1	7	0
172	127	Artanu	Gorj	25-Feb-2021	Winter	44.784167	23.231389	241.16	0.72	12.53	20.12	11.33	0.33	0.4	4	7	3	1	3	0
173	128	Bârzeiu	Gorj	22-Dec-2020	Winter	44.951667	23.6475	339.79	0.70	12.04	19.57	10.33	-0.50	0.1	35	6.5	12	1	12	0
174	129	Bustuchin	Gorj	10-Feb-2021	Winter	44.975	23.733889	372.46	0.71	11.83	19.34	10.00	-0.66	0.25	42	7	11	1	11	0
175	130	Busuioci	Gorj	22-Dec-2020	Winter	44.800833	23.649444	285.27	0.70	12.40	19.98	11.00	0.00	0	30	1.4	129	1	129	0
176	131	Capu Dealului	Gorj	14-Jan-2021	Winter	44.629444	23.477778	167.30	0.69	13.10	20.73	12.00	0.00	0.5	8.5	0.3	18	1	18	0
177	132	Căpreni	Gorj	5-Oct-2020	Autumn	44.748333	23.636667	268.64	0.69	12.50	20.12	11.00	0.00	0.5	24	0.2	40	3	36	0
178		Căpreni	Gorj	22-Oct-2020	Autumn	44.738056	23.639444	268.64	0.69	12.50	20.12	11.00	0.00	0.5	24	0.2	N/A	N/A	1	0
179		Căpreni	Gorj	22-Oct-2020	Autumn	44.751111	23.628056	268.64	0.69	12.50	20.12	11.00	0.00	0.5	24	0.2	N/A	N/A	3	0
180	133	Cornetu	Gorj	22-Oct-2020	Autumn	44.736944	23.621389	268.64	0.69	12.50	20.12	11.00	0.00	0.4	22	1	45	3	26	0
181		Cornetu	Gorj	22-Oct-2020	Autumn	44.739722	23.618889	268.64	0.69	12.50	20.12	11.00	0.00	0.4	22	1	N/A	N/A	2	0
182		Cornetu	Gorj	19-Jan-2021	Winter	44.733889	23.608333	268.64	0.69	12.50	20.12	11.00	0.00	0.4	22	1	N/A	N/A	17	0
183	134	Corobăi	Gorj	8-Dec-2020	Winter	44.803056	23.159167	246.87	0.72	12.48	20.05	11.66	0.50	0.4	7.5	11	16	1	16	0
184	135	Crușeț	Gorj	22-Oct-2020	Autumn	44.654167	23.6925	231.46	0.69	12.75	20.45	11.00	0.00	0.4	20	3	2	2	1	0
185		Crușeț	Gorj	29-Oct-2020	Autumn	44.599874	23.724586	231.46	0.69	12.75	20.45	11.00	0.00	0.4	20	3	N/A	N/A	1	0
186	136	Curpen	Gorj	11-Sep-2020	Autumn	45.165556	23.260556	781.44	0.82	9.34	16.80	10.33	-0.50	0.5	6.2	0	8	1	8	0
187	137	Florești	Gorj	22-Oct-2020	Autumn	44.621667	23.518333	156.51	0.69	13.16	20.84	11.66	0.00	1	11.5	1.1	140	4	10	0
188		Florești	Gorj	6-Nov-2020	Autumn	44.614444	23.507222	156.51	0.69	13.16	20.84	11.66	0.00	1	11.5	1.1	N/A	N/A	43	0
189		Florești	Gorj	18-Nov-2020	Autumn	44.632778	23.521667	156.51	0.69	13.16	20.84	11.66	0.00	1	11.5	1.1	N/A	N/A	56	0
190		Florești	Gorj	8-Dec-2020	Winter	44.613056	23.504444	156.51	0.69	13.16	20.84	11.66	0.00	1	11.5	1.1	N/A	N/A	31	0
191	138	Hurezani	Gorj	22-Oct-2020	Autumn	44.778056	23.638333	285.27	0.70	12.40	19.98	11.00	0.00	0.2	22	3.75	4	1	4	0
192	139	Lelești	Gorj	25-Nov-2020	Autumn	45.085	23.203889	287.02	0.73	12.21	19.69	11.00	0.00	1	4.55	0.75	57	3	11	0
193		Lelești	Gorj	25-Nov-2020	Autumn	45.084444	23.201111	287.02	0.73	12.21	19.69	11.00	0.00	1	4.55	0.75	N/A	N/A	31	0
194		Lelești	Gorj	10-Feb-2021	Winter	45.091667	23.201944	287.02	0.73	12.21	19.69	11.00	0.00	1	4.55	0.75	N/A	N/A	15	0
195	140	Mielușei	Gorj	6-Oct-2020	Autumn	44.674167	23.657222	234.60	0.69	12.72	20.39	11.00	0.00	0.2	6.4	0.2	4	1	4	0
196	141	Motorgi	Gorj	10-Feb-2021	Winter	44.976389	23.681667	372.46	0.71	11.83	19.34	10.66	-0.50	0.9	45	8.5	2	1	2	0
197	142	Negomir	Gorj	6-Jan-2021	Winter	44.861944	23.148611	241.16	0.72	12.53	20.12	11.00	0.00	0.5	5.75	7	32	2	16	0
198		Negomir	Gorj	6-Jan-2021	Winter	44.8575	23.155	241.16	0.72	12.53	20.12	11.00	0.00	0.5	5.75	7	N/A	N/A	16	0
199	143	Păișani	Gorj	8-Dec-2020	Winter	44.668611	23.643611	234.60	0.69	12.72	20.39	11.00	0.00	0.75	23	4.5	4	1	4	0
200	144	Peșteana Jiu	Gorj	25-Nov-2020	Autumn	44.848056	23.306389	195.75	0.70	12.82	20.37	11.00	0.00	0.05	9	0	5	1	5	0
201	145	Poiana	Gorj	6-Jan-2021	Winter	44.668333	23.540833	180.41	0.69	13.02	20.67	11.66	0.00	1	13.5	1	5	2	4	0
202		Poiana	Gorj	28-Jan-2021	Winter	44.668889	23.544167	180.41	0.69	13.02	20.67	11.66	0.00	1	13.5	1	N/A	N/A	1	0
203	146	Poienița	Gorj	6-Jan-2021	Winter	44.991944	23.680556	372.46	0.71	11.83	19.34	10.66	-0.50	0.2	37.5	7	6	2	2	0
204		Poienița	Gorj	28-Jan-2021	Winter	44.990556	23.681389	372.46	0.71	11.83	19.34	10.66	-0.50	0.2	37.5	7	N/A	N/A	4	0
205	147	Popești	Gorj	17-Jul-2020	Summer	44.8203	23.7333	322.96	0.71	12.15	19.69	10.66	-0.50	0.2	42	0.25	13	2	2	0
206		Popești	Gorj	11-Sep-2020	Autumn	44.816667	23.731667	322.96	0.71	12.15	19.69	10.66	-0.50	0.2	42	0.25	N/A	N/A	11	0
207	148	Roșia de Amaradia	Gorj	14-Aug-2020	Summer	45.056389	23.754722	452.54	0.72	11.34	18.81	10.00	-0.60	0.1	52	3	58	9	2	0
208		Roșia de Amaradia	Gorj	24-Aug-2020	Summer	45.050278	23.760833	452.54	0.72	11.34	18.81	10.00	-0.60	0.1	52	3	N/A	N/A	7	0
209		Roșia de Amaradia	Gorj	22-Sep-2020	Autumn	45.034444	23.776667	452.54	0.72	11.34	18.81	10.00	-0.60	0.1	52	3	N/A	N/A	2	0
210		Roșia de Amaradia	Gorj	27-Oct-2020	Autumn	45.011111	23.725833	452.54	0.72	11.34	18.81	10.00	-0.60	0.1	52	3	N/A	N/A	2	0
211		Roșia de Amaradia	Gorj	27-Oct-2020	Autumn	45.018889	23.728611	452.54	0.72	11.34	18.81	10.00	-0.60	0.1	52	3	N/A	N/A	13	0
212		Roșia de Amaradia	Gorj	27-Oct-2020	Autumn	45.018611	23.759167	452.54	0.72	11.34	18.81	10.00	-0.60	0.1	52	3	N/A	N/A	5	0
213		Roșia de Amaradia	Gorj	18-Nov-2020	Autumn	45.0525	23.756667	452.54	0.72	11.34	18.81	10.00	-0.60	0.1	52	3	N/A	N/A	7	0
214		Roșia de Amaradia	Gorj	8-Dec-2020	Winter	45.053611	23.753056	452.54	0.72	11.34	18.81	10.00	-0.60	0.1	52	3	N/A	N/A	5	0
215		Roșia de Amaradia	Gorj	28-Jan-2021	Winter	45.046111	23.763889	452.54	0.72	11.34	18.81	10.00	-0.60	0.1	52	3	N/A	N/A	15	0
216	149	Satu Nou	Gorj	6-Oct-2020	Autumn	44.775278	23.637222	268.64	0.69	12.50	20.12	11.00	0.00	0.4	24	0.4	5	2	1	0
217		Satu Nou	Gorj	10-Nov-2020	Autumn	44.762778	23.632778	268.64	0.69	12.50	20.12	11.00	0.00	0.4	24	0.4	N/A	N/A	4	0
218	150	Sărdănești	Gorj	15-Oct-2020	Autumn	44.767778	23.3625	197.16	0.70	12.85	20.46	12.00	0.00	0.4	7.5	1.5	3	1	3	0
219	151	Scoarța	Gorj	29-Sep-2020	Autumn	45.019722	23.459444	280.43	0.71	12.34	19.83	11.00	0.33	0.25	22	2.5	2	1	2	0
220	152	Slăvuța	Gorj	6-Jul-2020	Summer	44.6925	23.6808	231.46	0.69	12.75	20.45	10.66	0.00	0.25	5	1.5	56	2	50	0
221		Slăvuța	Gorj	8-Jul-2020	Summer	44.695	23.6803	231.46	0.69	12.75	20.45	10.66	0.00	0.25	5	1.5	N/A	N/A	6	0
222	153	Spahii	Gorj	18-Nov-2020	Autumn	44.676389	23.531944	180.41	0.69	13.02	20.67	12.00	0.00	0.5	14	1.5	64	4	6	0
223		Spahii	Gorj	25-Nov-2020	Autumn	44.681667	23.528056	180.41	0.69	13.02	20.67	12.00	0.00	0.5	14	1.5	N/A	N/A	15	0
224		Spahii	Gorj	4-Dec-2020	Winter	44.676389	23.527778	180.41	0.69	13.02	20.67	12.00	0.00	0.5	14	1.5	N/A	N/A	9	0
225		Spahii	Gorj	4-Dec-2020	Winter	44.679722	23.541944	180.41	0.69	13.02	20.67	12.00	0.00	0.5	14	1.5	N/A	N/A	34	0
226	154	Stoina	Gorj	6-Oct-2020	Autumn	44.682778	23.631944	234.60	0.69	12.72	20.39	11.00	0.00	0.1	18	0.45	7	3	1	0
227		Stoina	Gorj	13-Oct-2020	Autumn	44.6875	23.630833	234.60	0.69	12.72	20.39	11.00	0.00	0.1	18	0.45	N/A	N/A	3	0
228		Stoina	Gorj	22-Oct-2020	Autumn	44.697222	23.627778	234.60	0.69	12.72	20.39	11.00	0.00	0.1	18	0.45	N/A	N/A	3	0
229	155	Tehomir	Gorj	25-Nov-2020	Autumn	44.806111	23.075556	260.17	0.73	12.39	19.96	11.00	0.00	0.3	7	0.15	13	1	13	0
230	156	Țânțăreni	Gorj	10-Nov-2020	Autumn	44.614444	23.507222	156.51	0.69	13.16	20.84	12.00	0.33	0.5	3.5	1	37	2	24	0
231		Țânțăreni	Gorj	22-Dec-2020	Winter	44.595278	23.486389	156.51	0.69	13.16	20.84	12.00	0.33	0.5	3.5	1	N/A	N/A	13	0
232	157	Țicleni	Gorj	13-Oct-2020	Autumn	44.873333	23.370833	244.75	0.70	12.56	20.12	11.33	0.33	0.8	16	0.2	2	1	2	0
233	158	Ulmet	Gorj	13-Oct-2020	Autumn	44.680556	23.655556	234.60	0.69	12.72	20.39	11.00	0.00	0.1	24	0.3	9	1	9	0
234	159	Urda de Sus	Gorj	9-Oct-2020	Autumn	44.650833	23.648056	234.60	0.69	12.72	20.39	11.00	0.00	0.3	22	7	88	4	28	0
235		Urda de Sus	Gorj	16-Oct-2020	Autumn	44.654444	23.645556	234.60	0.69	12.72	20.39	11.00	0.00	0.3	22	7	N/A	N/A	9	0
236		Urda de Sus	Gorj	22-Oct-2020	Autumn	44.656667	23.644167	234.60	0.69	12.72	20.39	11.00	0.00	0.3	22	7	N/A	N/A	15	0
237		Urda de Sus	Gorj	18-Nov-2020	Autumn	44.660278	23.645833	234.60	0.69	12.72	20.39	11.00	0.00	0.3	22	7	N/A	N/A	36	0
238	160	Făcăeni	Ialomița	3-Feb-2021	Winter	44.554167	27.887222	16.44	0.59	12.73	21.38	12.00	0.33	7	3	0.5	4	1	4	0
239	161	Coropceni	Iași	5-Jan-2021	Winter	46.938056	27.830278	244.90	0.64	11.62	19.43	9.00	-2.33	1	6.5	0.45	804	1	0	804
240	162	Costuleni	Iași	18-Feb-2021	Winter	47.028889	27.8625	164.50	0.65	12.07	19.83	11.00	-1.00	0	4.25	0.2	3	1	3	0
241	163	Cristești	Iași	9-Feb-2021	Winter	47.255833	26.559722	340.21	0.65	10.34	17.99	10.00	-1.00	0.1	2	0.75	9	1	9	0
242	164	Răducăneni	Iași	22-Feb-2021	Winter	46.96	27.918056	138.48	0.64	12.26	20.02	10.00	-1.66	0.5	11	0	6	1	6	0
243	165	Tătăruși	Iași	8-Feb-2021	Winter	47.343611	26.583889	362.66	0.66	10.23	17.86	9.00	-1.66	1	6	1	28	1	28	0
244	166	1 Decembrie	Ilfov	22-Jan-2021	Winter	44.304167	26.068333	62.88	0.67	13.19	21.30	12.00	0.33	1	0.3	0.19	3	1	3	0
245	167	Berceni	Ilfov	6-Jan-2021	Winter	44.316667	26.190833	65.80	0.67	13.07	21.30	12.00	0.33	4.5	5	0	3	1	3	0
246	168	Copăceni	Ilfov	8-Sep-2020	Autumn	44.26	26.1075	59.32	0.67	13.14	21.31	12.00	0.33	0.8	0.25	0.1	8	1	8	0
247	169	Dărăști-Ilfov	Ilfov	24-Sep-2020	Autumn	44.301944	26.030278	67.78	0.67	13.19	21.28	12.00	0.33	1	0.27	0	47	1	47	0
248	170	Domnești	Ilfov	24-Nov-2020	Autumn	44.396389	25.9225	88.61	0.67	13.05	21.20	12.00	0.33	3	1.2	0	41	1	41	0
249	171	Vadu Anei	Ilfov	13-Oct-2020	Autumn	44.416667	26.354444	71.25	0.66	13.07	21.28	12.00	0.33	0	6.2	0.4	1	1	1	0
250	172	Baia Mare	Maramureș	20-Nov-2020	Autumn	47.639722	23.5925	624.89	0.90	9.27	16.39	9.66	-1.33	0	1.75	0	74	1	74	0
251	173	Budești	Maramureș	14-Jan-2021	Winter	47.733889	23.9425	857.06	0.95	7.88	15.02	7.00	-3.66	3	4	0	2	1	2	0
252	174	Călinești	Maramureș	22-Feb-2021	Winter	47.778889	23.961944	571.03	0.95	9.56	16.60	8.66	-2.33	2	1.5	0	8	1	8	0
253	175	Dumbrăvița	Maramureș	31-Dec-2020	Winter	47.597778	23.643611	239.47	0.84	11.69	18.63	9.66	-1.33	0.5	5	0	5	1	5	0
254	176	Finteușu Mare	Maramureș	8-Feb-2021	Winter	47.541944	23.4625	315.78	0.82	11.29	18.29	9.66	-0.66	0.4	0.3	7.5	2	1	2	0
255	177	Mogoșești	Maramureș	4-Feb-2021	Winter	47.578056	23.396944	175.71	0.81	12.15	19.09	10.33	-0.66	1.5	3.25	0.25	24	1	24	0
256	178	Remetea Cioarului	Maramureș	18-Nov-2020	Autumn	47.534444	23.547778	264.04	0.83	11.57	18.57	9.66	-0.66	0.1	2.8	0.25	5	1	5	0
257	179	Săbișa	Maramureș	8-Feb-2021	Winter	47.729722	23.304444	182.97	0.80	11.94	19.05	10.33	-0.66	0.1	10.5	1	132	1	132	0
258	180	Săliștea de Sus	Maramureș	12-Feb-2021	Winter	47.664444	24.348056	728.74	0.97	8.63	15.74	7.00	-2.33	0.5	46	0	3	1	3	0
259	181	Seini	Maramureș	29-Dec-2020	Winter	47.741111	23.274444	182.97	0.80	11.94	19.05	10.33	-0.66	0.2	5.5	0	2613	3	3	0
260		Seini	Maramureș	22-Feb-2021	Winter	47.756389	23.250556	182.97	0.80	11.94	19.05	10.33	-0.66	0.2	5.5	0	N/A	N/A	19	0
261		Seini	Maramureș	26-Jan-2021	Winter	47.733056	23.300556	182.97	0.80	11.94	19.05	10.33	-0.66	0.2	5.5	0	N/A	N/A	0	2591
262	182	Trestia	Maramureș	4-Nov-2020	Autumn	47.5575	23.782222	562.33	0.88	9.76	16.76	8.33	-2.33	0.75	15	2	10	1	10	0
263	183	Bâcleș	Mehedinți	22-Oct-2020	Autumn	44.4494	23.1667	275.61	0.73	12.35	20.02	10.66	-1.00	1	3	0.5	190	1	190	0
264	184	Luncșoara	Mehedinți	3-Nov-2020	Autumn	44.715278	23.060556	238.05	0.74	12.47	20.05	9.66	-0.66	1	9	0.5	10	1	10	0
265	185	Meriș	Mehedinți	2-Feb-2021	Winter	44.7775	22.979444	238.05	0.74	12.47	20.05	11.00	0.33	0.2	0.1	0.1	2	1	2	0
266	186	Orevița Mare	Mehedinți	25-Nov-2020	Autumn	44.456667	22.907222	139.26	0.71	13.02	20.68	11.00	0.33	1	2.5	5.75	8	1	8	0
267	187	Ceauș	Mureș	12-Feb-2021	Winter	46.343056	24.443056	380.17	0.67	11.30	18.19	9.00	-2.00	0.4	14.8	1.4	11	1	11	0
268	188	Deaj	Mureș	8-Feb-2021	Winter	46.345278	24.396944	380.17	0.67	11.30	18.19	9.00	-2.00	4	14.5	0.1	10	2	4	0
269		Deaj	Mureș	10-Feb-2021	Winter	46.341667	24.393333	380.17	0.67	11.30	18.19	9.00	-2.00	4	14.5	0.1	N/A	N/A	6	0
270	189	Hărănglab	Mureș	18-Feb-2021	Winter	46.299444	24.414444	380.17	0.67	11.30	18.19	9.00	-2.00	0.75	16	0	6	1	6	0
271	190	Pădurea	Mureș	22-Jan-2021	Winter	46.628056	24.1825	389.02	0.68	11.21	18.01	9.00	-2.00	0.5	3	4.5	26	2	2	0
272		Pădurea	Mureș	25-Jan-2021	Winter	46.626667	24.184167	389.02	0.68	11.21	18.01	9.00	-2.00	0.5	3	4.5	N/A	N/A	24	0
273	191	Pogăceaua	Mureș	4-Jan-2021	Winter	46.678889	24.311944	368.53	0.69	11.29	18.10	9.00	-2.00	1.5	1.5	3.5	79	2	65	0
274		Pogăceaua	Mureș	3-Feb-2021	Winter	46.675	24.312222	368.53	0.69	11.29	18.10	9.00	-2.00	1.5	1.5	3.5	N/A	N/A	14	0
275	192	Roșiori	Mureș	8-Jan-2021	Winter	46.520556	24.105556	336.54	0.66	11.61	18.41	9.00	-2.00	5.5	1	0	7	1	7	0
276	193	Șăulia	Mureș	8-Jan-2021	Winter	46.653333	24.175278	389.02	0.68	11.21	18.01	9.00	-2.00	2	0.2	6.5	76	4	20	0
277		Șăulia	Mureș	19-Feb-2021	Winter	46.645278	24.214444	389.02	0.68	11.21	18.01	9.00	-2.00	2	0.2	6.5	N/A	N/A	4	0
278		Șăulia	Mureș	19-Feb-2021	Winter	46.646111	24.213611	389.02	0.68	11.21	18.01	9.00	-2.00	2	0.2	6.5	N/A	N/A	39	0
279		Șăulia	Mureș	24-Feb-2021	Winter	46.623889	24.193056	389.02	0.68	11.21	18.01	9.00	-2.00	2	0.2	6.5	N/A	N/A	13	0
280	194	Bețești	Neamț	23-Nov-2020	Autumn	46.7475	26.582778	306.23	0.67	10.56	18.30	10.00	-1.33	6.5	8	0.5	33	1	33	0
281	195	Bârza	Olt	28-Jan-2021	Winter	44.325556	24.153889	131.53	0.66	13.42	21.29	11.66	0.00	3.25	2	1.8	2	1	2	0
282	196	Oporelu	Olt	22-Feb-2021	Winter	44.588333	24.425556	237.80	0.67	12.62	20.38	11.00	-0.66	0.2	8.5	2.75	11	1	11	0
283	197	Rotunda	Olt	25-Feb-2021	Winter	43.991667	24.307222	109.37	0.67	13.61	21.58	12.00	0.00	2.7	5.75	1	6	1	6	0
284	198	Studina	Olt	14-Jan-2021	Winter	43.961944	24.406111	77.67	0.66	13.76	21.70	12.00	0.00	0.9	0	0	132	1	132	0
285	199	Albești-Muru	Prahova	8-Jan-2021	Winter	44.940278	26.206944	106.16	0.64	12.87	20.84	11.00	-0.33	3	8	0	10	1	10	0
286	200	Berceni	Prahova	8-Feb-2021	Winter	44.935278	26.120278	123.87	0.64	12.85	20.76	11.00	-0.33	1.5	2.6	0.3	102	1	102	0
287	201	Puchenii Moșneni	Prahova	8-Dec-2020	Winter	44.815833	26.093611	103.42	0.65	12.99	20.96	11.00	-0.33	3	0.5	0	67	1	67	0
288	202	Apa	Satu Mare	10-Feb-2021	Winter	47.758611	23.19	135.24	0.78	12.21	19.37	10.33	-0.66	5	0.75	0	3	1	3	0
289	203	Berveni	Satu Mare	10-Feb-2021	Winter	47.760556	22.4675	111.77	0.72	12.50	19.79	10.33	-0.66	1.5	0	0.1	5	1	5	0
290	204	Carei	Satu Mare	4-Feb-2021	Winter	47.695833	22.45	130.03	0.71	12.39	19.71	10.33	-0.66	6	4	4	8	2	5	0
291		Carei	Satu Mare	10-Feb-2021	Winter	47.685556	22.484167	130.03	0.71	12.39	19.71	10.33	-0.66	6	4	4	N/A	N/A	3	0
292	205	Dobolț	Satu Mare	24-Feb-2021	Winter	47.9825	23.031667	126.99	0.76	12.21	19.30	10.33	-0.66	2.5	0	0	14	1	14	0
293	206	Domonești	Satu Mare	24-Feb-2021	Winter	47.715833	22.584722	116.55	0.72	12.49	19.72	10.33	-0.66	16	2.75	0.05	10	2	6	0
294		Domonești	Satu Mare	24-Feb-2021	Winter	47.714444	22.589722	116.55	0.72	12.49	19.72	10.33	-0.66	16	2.75	0.05	N/A	N/A	4	0
295	207	Petrești	Satu Mare	15-Feb-2021	Winter	47.612778	22.372222	131.59	0.71	12.44	19.79	10.33	-0.66	12	4.5	1.8	13	2	7	0
296		Petrești	Satu Mare	15-Feb-2021	Winter	47.602778	22.366389	131.59	0.71	12.44	19.79	10.33	-0.66	12	4.5	1.8	N/A	N/A	6	0
297	208	Pir	Satu Mare	24-Feb-2021	Winter	47.456389	22.375833	148.16	0.72	12.36	19.80	10.33	-0.66	1	1.5	1	5	1	5	0
298	209	Pișcolt	Satu Mare	15-Feb-2021	Winter	47.5825	22.281667	130.38	0.71	12.45	19.84	10.33	-0.66	2	4.5	0	2	1	2	0
299	210	Resighea	Satu Mare	15-Feb-2021	Winter	47.596111	22.286389	130.38	0.71	12.45	19.84	10.33	-0.66	4	7	0	5	1	5	0
300	211	Sărvăzel	Satu Mare	15-Feb-2021	Winter	47.453056	22.415556	148.16	0.72	12.36	19.80	10.33	-0.66	0.5	1.5	0.75	2	1	2	0
301	212	Tășnad	Satu Mare	10-Feb-2021	Winter	47.482778	22.58	158.59	0.73	12.29	19.63	10.33	-0.66	3	0.2	6.5	4	1	4	0
302	213	Almașu	Sălaj	11-Feb-2020	Winter	46.9475	23.128056	442.81	0.82	10.82	17.99	9.66	-1.33	0.5	12	0	7	1	7	0
303	214	Băbeni	Sălaj	3-Dec-2020	Winter	47.301944	23.398056	287.76	0.77	11.57	18.58	9.66	-1.33	1	20	0.2	6	1	6	0
304	215	Ciocmani	Sălaj	3-Dec-2020	Winter	47.29	23.346389	287.76	0.77	11.57	18.58	9.66	-1.33	1	15	0.4	3	3	1	0
305		Ciocmani	Sălaj	2-Dec-2020	Winter	47.293611	23.356389	287.76	0.77	11.57	18.58	9.66	-1.33	1	15	0.4	N/A	N/A	1	0
306		Ciocmani	Sălaj	2-Dec-2020	Winter	47.29174	23.34988	287.76	0.77	11.57	18.58	9.66	-1.33	1	15	0.4	N/A	N/A	1	0
307	216	Cristolțel	Sălaj	16-Dec-2020	Winter	47.243056	23.408056	275.54	0.77	11.66	18.67	9.66	-1.33	0.8	22	0	14	1	14	0
308	217	Derșida	Sălaj	2-Feb-2021	Winter	47.387222	22.803611	229.67	0.74	11.90	19.20	10.00	-0.66	0.1	0.6	0	9	2	5	0
309		Derșida	Sălaj	18-Feb-2021	Winter	47.385	22.800833	229.67	0.74	11.90	19.20	10.00	-0.66	0.1	0.6	0	N/A	N/A	4	0
310	218	Dobrocina	Sălaj	5-Jan-2021	Winter	47.266389	23.708333	325.73	0.79	11.35	18.24	11.33	0.33	0.5	8	0.05	12	1	12	0
311	219	Dragu	Sălaj	27-Jan-2021	Winter	47.323056	22.844444	377.49	0.75	11.18	18.14	11.33	0.33	0.4	20	6.5	9	1	9	0
312	220	Fildu de Mijloc	Sălaj	5-Jan-2021	Winter	46.924722	22.998889	490.17	0.86	10.55	17.77	9.66	-1.33	0.15	8.5	5.5	6	1	6	0
313	221	Gâlgău Almașului	Sălaj	8-Dec-2020	Winter	47.195	23.318889	323.66	0.75	11.44	18.47	11.33	0.33	0	21	0	5	2	3	0
314		Gâlgău Almașului	Sălaj	10-Dec-2020	Winter	47.197222	23.3325	323.66	0.75	11.44	18.47	11.33	0.33	0	21	0	N/A	N/A	2	0
315	222	Gârceiu	Sălaj	18-Feb-2021	Winter	47.246111	23.076944	271.21	0.77	11.71	18.87	11.33	0.33	0.2	12	3	4	1	4	0
316	223	Horoatu Crasnei	Sălaj	5-Jan-2021	Winter	47.117778	22.896944	449.62	0.81	10.71	17.98	9.66	-1.33	0.5	4	0	16	1	16	0
317	224	Ileanda	Sălaj	5-Feb-2021	Winter	47.321944	23.611111	311.52	0.80	11.39	18.32	11.33	0.33	0	36	0.5	2	1	2	0
318	225	Jibou	Sălaj	13-Jan-2021	Winter	47.256944	23.251667	254.01	0.76	11.81	18.84	11.33	0.33	0	4	0	11	2	7	0
319		Jibou	Sălaj	13-Jan-2021	Winter	47.245	23.259444	254.01	0.76	11.81	18.84	11.33	0.33	0	4	0	N/A	N/A	4	0
320	226	Lompirț	Sălaj	27-Jan-2021	Winter	47.037778	23.395278	221.53	0.75	11.96	19.24	10.00	-0.66	0.2	5	0.25	5	1	5	0
321	227	Racâș	Sălaj	20-Jan-2021	Winter	47.103611	23.29	337.38	0.75	11.40	18.40	11.33	0.33	1.5	25	0	3	1	3	0
322	228	Românași	Sălaj	18-Feb-2021	Winter	47.098611	23.173333	306.82	0.77	11.56	18.65	11.33	0.33	0.1	20	0	16	2	12	0
323		Românași	Sălaj	25-Feb-2021	Winter	47.113333	23.186111	306.82	0.77	11.56	18.65	11.33	0.33	0.1	20	0	N/A	N/A	4	0
324	229	Rona	Sălaj	10-Dec-2020	Winter	47.27	23.278056	254.01	0.76	11.81	18.84	11.33	0.33	0.2	4.6	0	14	1	14	0
325	230	Sărmășag	Sălaj	5-Feb-2021	Winter	47.3675	22.819722	221.53	0.75	11.96	19.24	10.00	-0.66	1	0	0.5	2	1	2	0
326	231	Someș-Odorhei	Sălaj	23-Dec-2020	Winter	47.323056	23.256111	246.52	0.76	11.82	18.88	11.33	0.33	0	0.2	0.4	28	1	28	0
327	232	Surduc	Sălaj	4-Dec-2020	Winter	47.242778	23.350833	275.54	0.77	11.66	18.67	11.33	0.33	0.5	8	0.5	28	3	17	0
328		Surduc	Sălaj	7-Dec-2020	Winter	47.258611	23.350833	275.54	0.77	11.66	18.67	11.33	0.33	0.5	8	0.5	N/A	N/A	1	0
329		Surduc	Sălaj	23-Dec-2020	Winter	47.255	23.344167	275.54	0.77	11.66	18.67	11.33	0.33	0.5	8	0.5	N/A	N/A	10	0
330	233	Zalha	Sălaj	4-Dec-2020	Winter	47.193056	23.524167	423.77	0.77	10.81	17.76	9.66	-1.33	0.2	42.5	5	3	1	3	0
331	234	Avrig	Sibiu	22-Jan-2021	Winter	45.738056	24.409167	673.19	0.88	9.75	16.82	8.00	-1.00	2	1	0	29322	1	0	29322
332	235	Bazna	Sibiu	10-Jun-2020	Summer	46.2025	24.279722	383.08	0.67	11.38	18.27	9.00	-2.00	0.1	0.1	4	36	1	36	0
333	236	Blăjel	Sibiu	14-Sep-2020	Autumn	46.204722	24.328889	387.04	0.68	11.31	18.23	9.00	-2.00	0.2	2.5	3.5	4	1	4	0
334	237	Boian	Sibiu	4-Jan-2021	Winter	46.205278	24.234167	383.08	0.67	11.38	18.27	9.00	-2.00	0.5	4.4	0	46	2	40	0
335		Boian	Sibiu	11-Jan-2021	Winter	46.203889	24.2275	383.08	0.67	11.38	18.27	9.00	-2.00	0.5	4.4	0	N/A	N/A	6	0
336	238	Bradu	Sibiu	9-Sep-2020	Autumn	45.715	24.33	673.19	0.88	9.75	16.82	8.00	-1.00	0	1.4	0.4	28	1	28	0
337	239	Chesler	Sibiu	22-May-2020	Spring	46.144444	24.185	364.46	0.67	11.57	18.46	9.00	-2.00	0.4	3	2	26	1	26	0
338	240	Daia	Sibiu	6-Oct-2020	Autumn	45.811389	24.281944	472.92	0.72	10.98	17.95	12.33	0.00	2	0.6	1.7	57	1	57	0
339	241	Micăsasa	Sibiu	27-Nov-2020	Autumn	46.086667	24.096111	364.46	0.67	11.57	18.46	9.00	-2.00	0.8	1.4	0	35	2	7	0
340		Micăsasa	Sibiu	5-Feb-2021	Winter	46.091389	24.106944	364.46	0.67	11.57	18.46	9.00	-2.00	0.8	1.4	0	N/A	N/A	28	0
341	242	Mohu	Sibiu	14-Sep-2020	Autumn	45.740556	24.217222	430.46	0.80	11.27	18.25	9.00	-2.00	0.3	1.3	0	27	1	27	0
342	243	Orlat	Sibiu	11-Jan-2021	Winter	45.755833	23.962222	1001.48	0.99	7.97	15.14	8.66	-2.00	1	0.5	0	7	1	7	0
343	244	Rășinari	Sibiu	13-Nov-2020	Autumn	45.706667	24.063611	1220.22	1.02	6.59	13.81	7.60	-2.66	0	5	0	8	2	3	0
344		Rășinari	Sibiu	4-Jan-2021	Winter	45.711111	24.061944	1220.22	1.02	6.59	13.81	7.60	-2.66	0	5	0	N/A	N/A	5	0
345	245	Roșia	Sibiu	5-Nov-2020	Autumn	45.817222	24.311389	472.92	0.72	10.98	17.95	9.00	-1.66	0.8	2	2.5	2	1	2	0
346	246	Rusciori	Sibiu	16-Dec-2020	Winter	45.819722	24.023889	465.51	0.79	11.08	18.05	9.00	-2.00	0.1	1	0	9	1	9	0
347	247	Sibiu	Sibiu	27-Jan-2021	Winter	45.78	24.083056	479.28	0.77	11.01	17.95	9.66	-1.33	4	2.2	0	27	1	27	0
348	248	Șura Mică	Sibiu	25-Jan-2021	Winter	45.840278	24.014722	465.51	0.79	11.08	18.05	9.00	-2.00	1.6	2.5	0	40	1	40	0
349	249	Vale	Sibiu	30-Dec-2020	Winter	45.781389	23.896111	991.51	0.96	7.99	15.15	8.66	-2.00	0	3	0.4	6	2	2	0
350		Vale	Sibiu	30-Dec-2020	Winter	45.779444	23.890556	991.51	0.96	7.99	15.15	8.66	-2.00	0	3	0.4	N/A	N/A	4	0
351	250	Văleni	Sibiu	6-Mar-2020	Spring	46.127222	24.124722	364.46	0.67	11.57	18.46	9.00	-2.00	0.1	5.3	1.25	11	1	11	0
352	251	Velț	Sibiu	15-Jan-2021	Winter	46.236111	24.259167	383.08	0.67	11.38	18.27	9.00	-2.00	0.2	5	1.5	1	1	1	0
353	252	Vurpăr	Sibiu	1-Mar-2021	Spring	45.898611	24.33	515.38	0.71	10.70	17.64	9.00	-1.66	0.75	8	8.5	1	1	1	0
354	253	Capu Codrului	Suceava	2-Dec-2020	Winter	47.5375	26.001667	523.95	0.81	9.52	16.97	8.66	-2.33	0.4	16	0	2	1	2	0
355	254	Corocăiești	Suceava	4-Nov-2020	Autumn	47.638611	26.483056	260.00	0.68	10.87	18.39	9.66	-1.33	7	4.5	0.1	28	2	3	0
356		Corocăiești	Suceava	5-Nov-2020	Autumn	47.642778	26.490556	260.00	0.68	10.87	18.39	9.66	-1.33	7	4.5	0.1	N/A	N/A	25	0
357	255	Horodniceni	Suceava	25-Nov-2020	Autumn	47.5325	26.158056	365.18	0.72	10.36	17.83	9.33	-1.33	1	1.25	0	11	2	4	0
358		Horodniceni	Suceava	25-Nov-2020	Autumn	47.5225	26.158889	365.18	0.72	10.36	17.83	9.33	-1.33	1	1.25	0	N/A	N/A	7	0
359	256	Hreațca	Suceava	5-Nov-2020	Autumn	47.529444	26.351667	348.61	0.68	10.40	17.92	9.33	-1.33	1.5	0	0	9	1	9	0
360	257	Marginea	Suceava	23-Dec-2020	Winter	47.799167	25.789167	597.15	0.87	9.09	16.53	8.66	-2.33	0	6	0	3	2	2	0
361		Marginea	Suceava	18-Jan-2021	Winter	47.8025	25.816944	597.15	0.87	9.09	16.53	8.66	-2.33	0	6	0	N/A	N/A	1	0
362	258	Mihăiești	Suceava	15-Dec-2020	Winter	47.512222	26.221111	365.18	0.72	10.36	17.83	9.33	-1.33	1.25	0.6	0	25	1	25	0
363	259	Sucevița	Suceava	18-Dec-2020	Winter	47.771111	25.700833	801.78	0.92	7.91	15.44	7.00	-3.33	0	13.5	0	8	1	8	0
364	260	Bârseștii de Jos	Teleorman	23-Oct-2020	Autumn	44.019444	24.648056	80.88	0.65	13.62	21.57	12.33	0.00	0.5	1	0	51	3	22	0
365		Bârseștii de Jos	Teleorman	23-Oct-2020	Autumn	44.021667	24.646944	80.88	0.65	13.62	21.57	12.33	0.00	0.5	1	0	N/A	N/A	8	0
366		Bârseștii de Jos	Teleorman	23-Nov-2020	Autumn	44.0175	24.656389	80.88	0.65	13.62	21.57	12.33	0.00	0.5	1	0	N/A	N/A	21	0
367	261	Botoroaga	Teleorman	17-Apr-2020	Spring	44.150556	25.543333	90.62	0.67	13.18	21.25	12.33	0.00	11	0.4	0	4	1	4	0
368	262	Ciurari-Deal	Teleorman	12-Jan-2021	Winter	44.431111	25.445833	128.25	0.66	12.98	20.92	11.66	0.00	3	5	0	1	1	1	0
369	263	Drăgănești-Vlașca	Teleorman	12-Feb-2021	Winter	44.089167	25.610833	85.36	0.67	13.27	21.29	12.33	0.00	1.3	16	0	20	1	20	0
370	264	Gratia	Teleorman	12-Jan-2021	Winter	44.433333	25.456667	128.25	0.66	12.98	20.92	11.66	0.00	2.5	4.5	0	1	1	1	0
371	265	Perii Broșteni	Teleorman	6-Feb-2021	Winter	44.198889	25.266111	89.91	0.66	13.32	21.27	12.33	0.00	0.2	8	0.15	2	1	2	0
372	266	Piatra	Teleorman	31-Dec-2020	Winter	43.805556	25.162222	78.09	0.65	13.44	21.50	12.33	0.00	12	3	0	2	1	2	0
373	267	Puranii de Sus	Teleorman	23-Sep-2020	Autumn	44.374444	25.388889	123.47	0.66	13.01	21.00	12.33	0.00	0.5	0	0	22	2	15	0
374		Puranii de Sus	Teleorman	7-Jan-2021	Winter	44.368056	25.386389	123.47	0.66	13.01	21.00	12.33	0.00	0.5	0	0	N/A	N/A	7	0
375	268	Slobozia Mândră	Teleorman	23-Nov-2020	Autumn	43.9325	24.692778	78.52	0.65	13.63	21.59	12.33	0.00	1.25	13	0	13	1	13	0
376	269	Turnu Măgurele	Teleorman	5-Jan-2021	Winter	43.749444	24.876944	50.95	0.66	13.78	21.80	12.33	0.00	3	13	2	7	1	7	0
377	270	Vârtoapele de Jos	Teleorman	6-Feb-2021	Winter	44.177222	25.204444	97.72	0.66	13.29	21.22	12.33	0.00	0.5	6	0.2	4	1	4	0
378	271	Bighigi	Timiș	31-Dec-2020	Winter	45.856389	22.137778	202.33	0.76	12.47	19.91	11.33	0.33	0.2	2.5	0.8	4	2	2	0
379		Bighigi	Timiș	31-Dec-2020	Winter	45.862222	22.133333	202.33	0.76	12.47	19.91	11.33	0.33	0.2	2.5	0.8	N/A	N/A	2	0
380	272	Botești	Timiș	28-Nov-2020	Autumn	45.7025	22.084444	244.92	0.73	12.22	19.64	11.33	0.33	0	11	0	7	1	7	0
381	273	Botinești	Timiș	1-Sep-2020	Autumn	45.7375	22.089444	244.92	0.73	12.22	19.64	11.33	0.33	0	2.5	1.15	25	1	25	0
382	274	Bunea Mare	Timiș	31-Dec-2020	Winter	45.907778	22.097778	202.33	0.76	12.47	19.91	11.33	0.33	0.6	9	7.5	28	4	5	0
383		Bunea Mare	Timiș	31-Dec-2020	Winter	45.912222	22.095556	202.33	0.76	12.47	19.91	11.33	0.33	0.6	9	7.5	N/A	N/A	3	0
384		Bunea Mare	Timiș	4-Jan-2021	Winter	45.914722	22.1	202.33	0.76	12.47	19.91	11.33	0.33	0.6	9	7.5	N/A	N/A	6	0
385		Bunea Mare	Timiș	4-Jan-2021	Winter	45.9147	22.0991	202.33	0.76	12.47	19.91	11.33	0.33	0.6	9	7.5	N/A	N/A	14	0
386	275	Colonia Mică	Timiș	20-Jan-2021	Winter	45.837778	22.188333	202.33	0.76	12.47	19.91	11.33	0.33	2.6	0.5	2	6	1	6	0
387	276	Criciova	Timiș	14-Sep-2020	Autumn	45.628611	22.071667	186.51	0.74	12.56	19.99	11.33	0.33	0.1	1.2	0.7	13	1	13	0
388	277	Drinova	Timiș	7-Sep-2020	Autumn	45.685	22.068611	244.92	0.73	12.22	19.64	11.33	0.33	0.2	9	6	18	2	4	0
389		Drinova	Timiș	23-Sep-2020	Autumn	45.684167	22.068889	244.92	0.73	12.22	19.64	11.33	0.33	0.2	9	6	N/A	N/A	14	0
390	278	Găvojdia	Timiș	7-Oct-2020	Autumn	45.611111	22.023333	148.39	0.74	12.78	20.17	11.66	1.33	3.5	17	0.5	3	1	3	0
391	279	Jdioara	Timiș	22-Aug-2020	Summer	45.618056	22.109722	186.51	0.74	12.56	19.99	11.33	0.33	0.2	16	0.5	4	1	4	0
392	280	Jurești	Timiș	14-Sep-2020	Autumn	45.705556	22.069444	244.92	0.73	12.22	19.64	11.33	0.33	0.2	6	0.4	3	1	3	0
393	281	Orțișoara	Timiș	16-Feb-2021	Winter	45.956667	21.191667	136.71	0.68	12.77	20.19	11.66	1.33	21	0	0	71	1	71	0
394	282	Temerești	Timiș	4-Jan-2021	Winter	45.873889	22.203889	202.33	0.76	12.47	19.91	11.33	0.33	0.4	3	0.3	4	1	4	0
395	283	Iana	Vaslui	24-Feb-2021	Winter	46.386667	27.551667	212.47	0.62	11.76	19.67	10.00	-1.66	1.1	0.4	0.05	9	1	9	0
396	284	Lunca	Vaslui	22-Feb-2021	Winter	46.461944	27.540278	286.53	0.63	11.27	19.15	10.00	-1.66	0.6	4.5	0.2	4	1	4	0
397	285	Mireni	Vaslui	29-Jan-2021	Winter	46.318889	27.487778	217.98	0.61	11.74	19.66	10.00	-1.66	0.5	5	0	9	1	9	0
398	286	Solești	Vaslui	18-Feb-2021	Winter	46.76	27.788889	210.60	0.63	11.83	19.66	10.00	-1.66	2	0.3	0.2	1	1	1	0
399	287	Alunu	Vâlcea	10-Feb-2021	Winter	45.023611	23.829167	379.56	0.72	11.79	19.27	10.00	-1.66	0.4	35	0	1	1	1	0
400	288	Drăgoești	Vâlcea	28-Jan-2021	Winter	44.836667	24.289167	187.80	0.66	12.93	20.49	11.00	0.00	4	11	0	17	1	17	0
401	289	Gura Văii	Vâlcea	28-Jan-2021	Winter	45.185556	24.369722	389.00	0.71	11.61	18.98	11.00	-0.33	0.1	0.2	0.1	1	1	1	0
402	290	Jiblea Nouă	Vâlcea	25-Nov-2020	Autumn	45.220556	24.358889	597.86	0.80	10.34	17.62	11.00	-0.33	0.6	4.2	0.05	1	1	1	0
403	291	Domnești Târg	Vrancea	2-Mar-2021	Spring	46.0275	27.192778	92.78	0.60	12.46	20.37	11.00	0.00	4	5.5	1.3	9	1	9	0
404	292	Dumbrăveni	Vrancea	8-Feb-2021	Winter	45.552778	27.105	135.51	0.60	12.36	20.40	11.00	0.00	2	0.4	0.1	11	3	4	0
405		Dumbrăveni	Vrancea	8-Feb-2021	Winter	45.547222	27.108889	135.51	0.60	12.36	20.40	11.00	0.00	2	0.4	0.1	N/A	N/A	2	0
406		Dumbrăveni	Vrancea	9-Feb-2021	Winter	45.553611	27.111944	135.51	0.60	12.36	20.40	11.00	0.00	2	0.4	0.1	N/A	N/A	5	0
407	293	Golești	Vrancea	2-Jan-2021	Winter	45.643611	27.16	56.50	0.59	12.82	20.79	11.00	0.00	7.5	4	0.05	33808	1	0	33808
408	294	Pufești	Vrancea	6-Jan-2021	Winter	46.011389	27.200833	92.78	0.60	12.46	20.37	11.00	0.00	2.1	1.5	0.2	5	1	5	0
409	295	Repedea	Vrancea	4-Feb-2021	Winter	45.917778	27.036944	345.99	0.66	10.94	18.86	10.00	-1.33	0.5	15	0.2	3	1	3	0
